# Supplementary material for: Comparative analysis of two Caenorhabditis elegans kinesins KLP-6 and UNC-104 reveals a common and distinct activation mechanism in kinesin-3
Source: eLife. 2024 Jan 11;12:RP89040. doi: 10.7554/eLife.89040 (PMC10945585; doi:10.7554/eLife.89040)
Supplement: Figure 3—source data 3. [file elife-89040-fig3-data3.zip › Figure 3ΓÇösource data 3/Legend for Figure 3ΓÇösource data 3.txt]

PDF containing Figure 3B and original scans of the relevant SDS-PAGE analysis (KLP-6(1-390) and KLP-6(1-390)LZ) with highlighted bands.
