# Supplementary material for: Comparative analysis of two Caenorhabditis elegans kinesins KLP-6 and UNC-104 reveals a common and distinct activation mechanism in kinesin-3
Source: eLife. 2024 Jan 11;12:RP89040. doi: 10.7554/eLife.89040 (PMC10945585; doi:10.7554/eLife.89040)
Supplement: Figure 4—source data 3. [file elife-89040-fig4-data3.zip]

Archive with 8 entries (7 files):
- Figure 4ΓÇösource data 3/
- __MACOSX/._Figure 4ΓÇösource data 3
- Figure 4ΓÇösource data 3/.DS_Store
- __MACOSX/Figure 4ΓÇösource data 3/._.DS_Store
- Figure 4ΓÇösource data 3/Figure 4ΓÇösource data 3.pdf
- __MACOSX/Figure 4ΓÇösource data 3/._Figure 4ΓÇösource data 3.pdf
- Figure 4ΓÇösource data 3/Legend for Figure 4ΓÇösource data 3.txt
- __MACOSX/Figure 4ΓÇösource data 3/._Legend for Figure 4ΓÇösource data 3.txt
