# Supplementary material for: Comparative analysis of two Caenorhabditis elegans kinesins KLP-6 and UNC-104 reveals a common and distinct activation mechanism in kinesin-3
Source: eLife. 2024 Jan 11;12:RP89040. doi: 10.7554/eLife.89040 (PMC10945585; doi:10.7554/eLife.89040)
Supplement: Figure 4—source data 3. [file elife-89040-fig4-data3.zip › Figure 4ΓÇösource data 3/Legend for Figure 4ΓÇösource data 3.txt]

PDF containing Figure 4B and original scans of the relevant SDS-PAGE analysis (KLP-6(1-587) and KLP-6(1-587)(D458A)) with highlighted bands.
