# Supplementary material for: Comparative analysis of two Caenorhabditis elegans kinesins KLP-6 and UNC-104 reveals a common and distinct activation mechanism in kinesin-3
Source: eLife. 2024 Jan 11;12:RP89040. doi: 10.7554/eLife.89040 (PMC10945585; doi:10.7554/eLife.89040)
Supplement: Figure 5—figure supplement 1—source data 1. [file elife-89040-fig5-figsupp1-data1.zip]

Archive with 10 entries (9 files):
- Figure 5-figure supplement 1ΓÇösource data 1/
- __MACOSX/._Figure 5-figure supplement 1ΓÇösource data 1
- Figure 5-figure supplement 1ΓÇösource data 1/UNC-104(1-653)_72h_incubation.tif
- __MACOSX/Figure 5-figure supplement 1ΓÇösource data 1/._UNC-104(1-653)_72h_incubation.tif
- Figure 5-figure supplement 1ΓÇösource data 1/.DS_Store
- __MACOSX/Figure 5-figure supplement 1ΓÇösource data 1/._.DS_Store
- Figure 5-figure supplement 1ΓÇösource data 1/UNC-104(1-653)_No_incubation.tif
- __MACOSX/Figure 5-figure supplement 1ΓÇösource data 1/._UNC-104(1-653)_No_incubation.tif
- Figure 5-figure supplement 1ΓÇösource data 1/Legend for Figure 5-figure supplement 1ΓÇösource data 1.txt
- __MACOSX/Figure 5-figure supplement 1ΓÇösource data 1/._Legend for Figure 5-figure supplement 1ΓÇösource data 1.txt
