# Supplementary material for: Comparative analysis of two Caenorhabditis elegans kinesins KLP-6 and UNC-104 reveals a common and distinct activation mechanism in kinesin-3
Source: eLife. 2024 Jan 11;12:RP89040. doi: 10.7554/eLife.89040 (PMC10945585; doi:10.7554/eLife.89040)
Supplement: Figure 5—figure supplement 1—source data 2. [file elife-89040-fig5-figsupp1-data2.zip]

Archive with 8 entries (7 files):
- Figure 5-figure supplement 1ΓÇösource data 2/
- __MACOSX/._Figure 5-figure supplement 1ΓÇösource data 2
- Figure 5-figure supplement 1ΓÇösource data 2/.DS_Store
- __MACOSX/Figure 5-figure supplement 1ΓÇösource data 2/._.DS_Store
- Figure 5-figure supplement 1ΓÇösource data 2/Figure 5-figure supplement 1ΓÇösource data 2.pdf
- __MACOSX/Figure 5-figure supplement 1ΓÇösource data 2/._Figure 5-figure supplement 1ΓÇösource data 2.pdf
- Figure 5-figure supplement 1ΓÇösource data 2/Legend for Figure 5-figure supplement 1ΓÇösource data 2.txt
- __MACOSX/Figure 5-figure supplement 1ΓÇösource data 2/._Legend for Figure 5-figure supplement 1ΓÇösource data 2.txt
