# Supplementary material for: Comparative analysis of two Caenorhabditis elegans kinesins KLP-6 and UNC-104 reveals a common and distinct activation mechanism in kinesin-3
Source: eLife. 2024 Jan 11;12:RP89040. doi: 10.7554/eLife.89040 (PMC10945585; doi:10.7554/eLife.89040)
Supplement: Figure 5—figure supplement 3—source data 1. [file elife-89040-fig5-figsupp3-data1.zip › Figure 5-figure supplement3ΓÇösource data 1/Legend for Figure 5-figure supplement 3ΓÇösource data 1.txt]

Original file for the SDS-PAGE analysis in Figure 5-figure supplement 3 (KLP-6(1-587)(E409K)).
