# Supplementary material for: Comparative analysis of two Caenorhabditis elegans kinesins KLP-6 and UNC-104 reveals a common and distinct activation mechanism in kinesin-3
Source: eLife. 2024 Jan 11;12:RP89040. doi: 10.7554/eLife.89040 (PMC10945585; doi:10.7554/eLife.89040)
Supplement: Figure 6—source data 1. [file elife-89040-fig6-data1.zip]

Archive with 12 entries (11 files):
- Figure 6ΓÇösource data 1/
- __MACOSX/._Figure 6ΓÇösource data 1
- Figure 6ΓÇösource data 1/.DS_Store
- __MACOSX/Figure 6ΓÇösource data 1/._.DS_Store
- Figure 6ΓÇösource data 1/mSca.tif
- __MACOSX/Figure 6ΓÇösource data 1/._mSca.tif
- Figure 6ΓÇösource data 1/UNC-104CC2-mSca.tif
- __MACOSX/Figure 6ΓÇösource data 1/._UNC-104CC2-mSca.tif
- Figure 6ΓÇösource data 1/Legend for Figure 6ΓÇösource data 1.txt
- __MACOSX/Figure 6ΓÇösource data 1/._Legend for Figure 6ΓÇösource data 1.txt
- Figure 6ΓÇösource data 1/KLP-6CC2-mSca.tif
- __MACOSX/Figure 6ΓÇösource data 1/._KLP-6CC2-mSca.tif
