# Supplementary material for: Comparative analysis of two Caenorhabditis elegans kinesins KLP-6 and UNC-104 reveals a common and distinct activation mechanism in kinesin-3
Source: eLife. 2024 Jan 11;12:RP89040. doi: 10.7554/eLife.89040 (PMC10945585; doi:10.7554/eLife.89040)
Supplement: Figure 6—source data 1. [file elife-89040-fig6-data1.zip › Figure 6ΓÇösource data 1/Legend for Figure 6ΓÇösource data 1.txt]

Original file for the SDS-PAGE analysis in Figure 6C (mSca, KLP-6CC2-mSca, and UNC-104CC2-mSca).
