# Supplementary material for: Comparative analysis of two Caenorhabditis elegans kinesins KLP-6 and UNC-104 reveals a common and distinct activation mechanism in kinesin-3
Source: eLife. 2024 Jan 11;12:RP89040. doi: 10.7554/eLife.89040 (PMC10945585; doi:10.7554/eLife.89040)
Supplement: Figure 6—source data 2. [file elife-89040-fig6-data2.zip › Figure 6ΓÇösource data 2/Legend for Figure 6ΓÇösource data 2.txt]

PDF containing Figure 6C and original scans of the relevant SDS-PAGE analysis (mSca, KLP-6CC2-mSca, and UNC-104CC2-mSca) with highlighted bands.
