# Supplementary material for: Comparative analysis of two Caenorhabditis elegans kinesins KLP-6 and UNC-104 reveals a common and distinct activation mechanism in kinesin-3
Source: eLife. 2024 Jan 11;12:RP89040. doi: 10.7554/eLife.89040 (PMC10945585; doi:10.7554/eLife.89040)
Supplement: Figure 7—source data 2. [file elife-89040-fig7-data2.zip › Figure 7ΓÇösource data 2/Legend for Figure 7ΓÇösource data 2.txt]

Original file for the SDS-PAGE analysis in Figure 7B (UNC-104(1-594) and UNC-104(1-594)(E412K)).
