# Supplementary material for: Comparative analysis of two Caenorhabditis elegans kinesins KLP-6 and UNC-104 reveals a common and distinct activation mechanism in kinesin-3
Source: eLife. 2024 Jan 11;12:RP89040. doi: 10.7554/eLife.89040 (PMC10945585; doi:10.7554/eLife.89040)
Supplement: Figure 7—figure supplement 1—source data 1. [file elife-89040-fig7-figsupp1-data1.zip › Figure 7-figure supplement1ΓÇösource data 1/Legend for Figure 7-figure supplement 1ΓÇösource data 1.txt]

Original file for the SDS-PAGE analysis in Figure 7-figure supplement 1 (UNC-104(1-653)(E412K,L640F)).
