# Supplementary material for: Comparative analysis of two Caenorhabditis elegans kinesins KLP-6 and UNC-104 reveals a common and distinct activation mechanism in kinesin-3
Source: eLife. 2024 Jan 11;12:RP89040. doi: 10.7554/eLife.89040 (PMC10945585; doi:10.7554/eLife.89040)
Supplement: Figure 7—figure supplement 1—source data 2. [file elife-89040-fig7-figsupp1-data2.zip › Figure 7-figure supplement1ΓÇösource data 2/Legend for Figure 7-figure supplement 1ΓÇösource data 2.txt]

PDF containing Figure 7-figure supplement 1 and a original scan of the relevant SDS-PAGE analysis (UNC-104(1-653)(E412K,L640F)) with a highlighted band.
